# Supplementary material for: teamNGS Balances Sensitivity for Viruses with Comprehensive Microbial Detection in Clinical Specimens
Source: Microorganisms. 2025 Dec 16;13(12):2854. doi: 10.3390/microorganisms13122854 (PMC12736096; doi:10.3390/microorganisms13122854)
Supplement: Supplementary file 1 [file microorganisms-13-02854-s001.zip]

Archive with 3 entries (3 files):
- Supplemental Figures S1-S5.pdf
- Supplemental Tables.xlsx
- teamNGS Online Supplemental Information and Figures.pdf
