# Supplementary material for: teamNGS Balances Sensitivity for Viruses with Comprehensive Microbial Detection in Clinical Specimens
Source: Microorganisms. 2025 Dec 16;13(12):2854. doi: 10.3390/microorganisms13122854 (PMC12736096; doi:10.3390/microorganisms13122854)
Supplement: Supplementary file 1 [file microorganisms-13-02854-s001.zip › Supplemental Tables.xlsx]

## Sheet: Table S1
EMCV Spike-In (1 TCID 50/mL)
Sample Name	Virus	Titer	EMCV Spike-in	% Genome Covered	Average Coverage	Median Coverage	Mean Read Length	Target Reads	Total Reads	On-Target %	EMCV Reads	Zika Reads	HIV
S-Co-1	Zika	5000 cp/mL	Yes	87	239	167	132	19247	1035978	1.86	10484	19247	75178
	HIV			94	930	860	129	75178		7.26
Co-1	Zika	5000 cp/mL	No	83	145	92	131	12543	821776	1.53	18	12543	47730
	HIV			94	572	424	124	47730		5.81
S-Co-2	Zika	5000 cp/mL	Yes	78	175	121	132	15083	1158384	1.3	13571	15083	78313
	HIV			94	975	773	128	78313		6.76
Co-2	Zika	5000 cp/mL	No	93	191	148	132	16236	941368	1.72	19	16236	79817
	HIV			95	953	734	123	79817		8.48
S-High-1	HIV	100,000 cp/mL	Yes	97	2609	1981	123	218763	2153382	10.16	3068	3	218763
High-1	HIV	100,000 cp/mL	No	97	3020	2421	125	250996	3245024	7.73	28	13	250996
S-High-2	Zika	100,000 cp/mL	Yes	100	6970	6346	133	539959	1336418	44	16802	539959	23
High-2	Zika	100,000 cp/mL	No	100	4923	4504	130	429116	768186	55.86	30	429116	21
S-Low-1	HIV	1000 cp/mL	Yes	90	1106	800	128	89067	1458036	6.11	13043	3	89067
Low-1	HIV	1000 cp/mL	No	6	178	0	148	11829	196772	6.01	7	0	11829
S-Low-2	Zika	1000 cp/mL	Yes	86	220	158	134	18372	421070	4.36	11992	18372	8
Low-2	Zika	1000 cp/mL	No	85	328	217	135	27786	487624	5.7	18	27786	15
S-PARVA-3	Parechovirus	log3	Yes	100	16449	11069	128	954448	1649462	58.77	9527	6	36
	Adenovirus			64	111	36	129	31628		1.92
	Rotavirus			92	336	214	122	57505		3.49
	Varicella Zoster Virus			7	3	0	128	3292		0.2
	Adeno-Associated Virus			100	8190	3287	132	306776		18.6
PARVA-3	Parechovirus	log3	No	99	2296	2504	128	134834	254142	53.05	67	0	0
	Adenovirus			69	32	19	137	5255		2.07
	Rotavirus			84	51	24	122	8762		3.45
	Varicella Zoster Virus			4	0	0	134	434		0.17
	Adeno-Associated Virus			100	1340	717	134	49445		19.46
S-NTC	N/A	N/A	Yes						80550		5218	0	4
NTC-1	N/A	N/A	No						162982		7	0	214
S-Neg-1	N/A	N/A	Yes						184666		1764	3	18
Neg-1	N/A	N/A	No						184704		18	1	5
S-Neg-2	N/A	N/A	Yes						24028		511	0	1
Neg-2	N/A	N/A	No						153858		19	2	0
S-Neg-3	N/A	N/A	Yes						27198		190	0	2
Neg-3	N/A	N/A	No						344668		40	4	7
S-Neg 4	N/A	N/A	Yes						348560		6757	7	3
Neg-4	N/A	N/A	No						254990		21	3	7

## Sheet: Table S2
Sample ID	Source	Vendor PCR data	Vendor serology data	Library Type	Virus detected by NGS	Mapped Viral Reads	Total Reads	% Total Reads	Reads/M	% Genome Coverage	Average coverage
509-07335	Th6B	none	AFI	PV-Nextera	HBV	3461211	4524328	0.765022	765022	1	123194
509-07335				mNGS Nextera	HBV	52181	16956636	0.00307732	3077.32	1	1660.5
13-11791032	Cerba	none	CHIKV IgG 4.6, IgM 6.7	PV-Nextera	Coronavirus 229E	588	13642	0.0431022	43102.2	0.110286	2.16
18-21547742	Cerba	none	DENV IgG 1 (negative), IgM 37 (POSITIVE)	PV-Nextera	DENV	140	11168	0.0125358	12535.8	0.122782	1.4
21-20049452	Cerba	none	Diagnosed Rubella, but IgG <3 and IgM <10	PV-Nextera	PARV	30941	10572314	0.00292661	2926.61	1	807.25
22-20049455	Cerba	none	Diagnosed Rubella, but IgG <3 and IgM <10	PV-Nextera	PARV	1785	16236	0.109941	109941	1	47.72
25-20049458	Cerba	none	Diagnosed Rubella, but IgG <3 and IgM <10	PV-Nextera	PARV	1521	12222	0.124448	124448	1	40.72
26-20049477	Cerba	none	Diagnosed Rubella, but IgG <3 and IgM <10	PV-Nextera	PARV	9800	38034	0.257664	257664	1	255.55
27-20049485	Cerba	none	Diagnosed Rubella, but IgG <3 and IgM <10	PV-Nextera	PARV	16019	52120	0.307348	307348	1	422.67
28-20049498	Cerba	none	Diagnosed Rubella, but IgG <3 and IgM <10	PV-Nextera	PARV	93	1048	0.0887405	88740.5	0.66808	2.5
33-17250688	Cerba	PCR POSITIVE	none	PV-Nextera	PARV	98774	443678	0.222625	222625	1	2475.3
34-18215465	Cerba	PCR POSITIVE	none	PV-Nextera	PARV	2053077	6374452	0.322079	322079	1	54833.1
36-19579591	Cerba	PCR POSITIVE	none	PV-Nextera	PARV	208776	1122314	0.186023	186023	1	5143.84
37-25048967	Cerba	PCR POSITIVE	none	PV-Nextera	PARV	3891	35280	0.110289	110289	0.999798	97.07
38-25501575	Cerba	PCR POSITIVE	none	PV-Nextera	PARV	90	25530	0.00352526	3525.26	0.616596	2.18
50-30785148	Cerba	none	HAV IgG >10.0	PV-Nextera	HAV	4521	9793498	0.000461633	461.633	1	78.27
52-30785101	Cerba	none	HAV IgG 8.1	PV-Nextera	HAV	4933	46050	0.107123	107123	0.943594	49.94
53-30785042	Cerba	none	HAV IgG 9.1	PV-Nextera	HAV	8105	45842	0.176803	176803	0.897104	107.17
56-4607-WNV	Boca Bio	Roche WNV-NAT COBAS S201 POSITIVE	InBios WNV IgG ELISA 1.00 (ISR negative); InBios WNV igM 1.37 (negative)	PV-QuantaBio	WNV	328	10426	0.0314598	31459.8	0.776297	3.33
57-5022-WNV	Boca Bio	Roche WNV-NAT COBAS S201 POSITIVE	InBios WNV IgG ELISA 0.91 (ISR negative); InBios WNV igM 1.65 (negative)	PV-QuantaBio	WNV	849	4824	0.175995	175995	0.95267	9.35
58-5023-WNV	Boca Bio	Roche WNV-NAT COBAS S201 POSITIVE	InBios WNV IgG ELISA 0.97 (ISR negative); InBios WNV igM 1.27 (negative)	PV-QuantaBio	WNV	84	5488134	1.53057e-05	15.3057	0.313062	0.68
60-5048-WNV	Boca Bio	Roche WNV-NAT COBAS S201 POSITIVE	InBios WNV IgG ELISA 0.91 (ISR negative); InBios WNV igM 1.36 (negative)	PV-QuantaBio	WNV	12	1284	0.00934579	9345.79	0.117409	0.15
61-5055-WNV	Boca Bio	Roche WNV-NAT COBAS S201 POSITIVE	InBios WNV IgG ELISA 1.08 (ISR negative); InBios WNV igM 1.68 (negative)	PV-QuantaBio	WNV	46	4860	0.00946502	9465.02	0.154955	0.42
62-5054-WNV	Boca Bio	Roche WNV-NAT COBAS S201 POSITIVE	InBios WNV IgG ELISA 0.95 (ISR negative); InBios WNV igM 1.31 (negative)	PV-QuantaBio	WNV	35	3798	0.00921538	9215.38	0.165414	0.32
63-5050-WNV	Boca Bio	Roche WNV-NAT COBAS S201 POSITIVE	InBios WNV IgG ELISA 0.79 (ISR negative); InBios WNV igM 4.11 (negative)	PV-QuantaBio	WNV	1177	7396	0.15914	159140	1	12.61
64-6066-WNV	Boca Bio	Roche WNV-NAT COBAS S201 POSITIVE	InBios WNV IgG ELISA 1.00 (ISR negative); InBios WNV igM 2.31 (negative)	PV-QuantaBio	WNV	48	5720	0.00839161	8391.61	0.269616	0.53
65-6096-WNV	Boca Bio	Roche WNV-NAT COBAS S201 POSITIVE	InBios WNV IgG ELISA 0.93 (ISR negative); InBios WNV igM 1.50 (negative)	PV-QuantaBio	WNV	194	4086	0.0474792	47479.2	0.730787	2.1
66-6099-WNV	Boca Bio	Roche WNV-NAT COBAS S201 POSITIVE	InBios WNV IgG ELISA 1.02 (ISR negative); InBios WNV igM 1.83 (negative)	PV-QuantaBio	WNV	126	4410	0.0285714	28571.4	0.51276	1.38
69-10736-TDS	Boca Bio	none	none (purchased as Tropical Disease)	PV-QuantaBio	WNV	16	5634346	2.83973e-06	2.83973	0.0901767	0.16
58-5023	Boca Bio			PV-QuantaBio	DENV2	8463	5488134	0.00154205	1542.05	1	65.88
68-6095-WNV	Boca Bio	Roche WNV-NAT COBAS S201 negative	InBios WNV IgG ELISA 11.04 (ISR POSITIVE); InBios WNV igM 66.67 (POSITIVE)	PV-QuantaBio	DENV2	9308	2868366	0.00324505	3245.05	0.995306	69.57
69-10736	Boca Bio			PV-QuantaBio	DENV2	17767	5634346	0.00315334	3153.34	1	138.46
74-28206	Boca Bio	none	none (purchased as Malaria)	PV-QuantaBio	DENV2	8690	7321864	0.00118686	1186.86	1	70.78
76-53683	Boca Bio	none	none (purchased as DENV)	PV-QuantaBio	DENV2	16780	4222782	0.00397368	3973.68	0.999624	132.36
77-53727	Boca Bio	none	none (purchased as DENV)	PV-QuantaBio	DENV2	214374	223438	0.959434	959434	1	1929.93
79-28255	Boca Bio	none	none (purchased as Malaria)	PV-QuantaBio	DENV2	2767831	7281440	0.380121	380121	1	29184.3
69-10736-WNV	Boca Bio			PV-QuantaBio	ZIKV	20	5634346	3.54966e-06	3.54966	0.0595867	0.18
01-D002	SlieaGen	none	DENV IgM negative; CHIKV IgM negative	CVRP-Nextera	HIV-1	220772	348420	0.633638	633638	1	2436.72	Athralgia of large joints and small joints, bleeding, fever for 5 days, headache, joint/muscle pain, pain behind eyes, swollen glands
03-D017	SlieaGen	CHIKV 11.1 cp/ml	none	CVRP-Nextera	CHIKV	83067	149888	0.554194	554194	1	771.54	Athralgia of large joints and small joints, fever, headache, joint/muscle pain, nausea/vomiting, pain behind eyes, rash, swollen glands
03-D017	SlieaGen			mNGS-Nextera	CHIKV	6091	7616396	0.000799722	799.722	1.00008	55.75
13-D120	SlieaGen	none	none	CVRP-Nextera	HIV-1	751	104380	0.00719486	7194.86	0.700515	7.5	Athralgia of large joints and small joints, fever for 4 days, headache, joint/muscle pain, nausea/vomiting, pain behind eyes, swollen glands
50-A153	SlieaGen	none	DENV IgG and IgM negative; CHIKV IgM negative	CVRP-Nextera	HIV-1	80102	404470	0.198042	198042	0.990725	702.17	Athralgia of large and small joints, bleeding, conjunctivitis, fever for 3 days, headache, joint/muscle pain, nausea/vomiting, pain behind eyes, rash, swollen glands
09-D066	SlieaGen	none	none	CVRP-Nextera	CHIKV	46	45052	0.00102104	1021.04	0.0459052	0.37	Athralgia of large joints and small joints, conjunctivitis, fever for 3 days, headache, joint/muscle pain, pain behind eyes, rash
11-D105	SlieaGen	none	none	CVRP-Nextera	CHIKV	136	34296	0.00396548	3965.48	0.0716488	1.05	Athralgia of large joints and small joints, fever for 2 days, headache, joint/muscle pain, nausea/vomiting, rash, inflammation of gums
15-A009	SlieaGen	DENV1 POSITIVE	DENV IgG and IgM negative; CHIKV IgM POSITIVE	CVRP-Nextera	ZIKV	18	34430	0.0005228	522.8	0.0779293	0.18	Athralgia of large joints and small joints, conjunctivitis fever for 2 days, headache, joint/muscle pain, rash, swollen glands
15-A009	SlieaGen			mNGS-Nextera	ZIKV	432	10932604	3.95148e-05	39.5148	0.924466	4.26
31-A047	SlieaGen	none	DENV IgG and IgM POSITIVE; CHIKV IgM POSITIVE	CVRP-Nextera	DENV2	36456	159920	0.227964	227964	1	308.85	Athralgia of large joints, fever for 5 days, headache, joint/muscle pain, nausea/vomiting, swollen glands
31-A047	SlieaGen			mNGS-Nextera	DENV2	1271	11414744	0.000111347	111.347	0.996561	702.17
33-A050	SlieaGen	none	DENV IgG and IgM negative	mNGS-Nextera	ZIKV	1999	132584	0.0150772	15077.2	0.953298	19.32	Conjunctivitis, fever for 4 days, headache, joint/muscle pain, nausea/vomiting, rash, swollen glands
34-A053	SlieaGen	none	DENV IgG and IgM negative; CHIKV IgM POSITIVE	mNGS-Nextera	ZIKV	11489	132978	0.0863978	86397.8	0.987749	112.19	Bleeding, fever for 2 days, headache, joint/muscle pain, swollen glands
35-A057	SlieaGen	none	DENV IgG and IgM negative; CHIKV IgM POSITIVE	CVRP-Nextera	ZIKV	534	1987732	0.000268648	268.648	0.574429	5.02	Athralgia of large joints and small joints, fever for 5 days, headache, nausea/vomiting, rash
35-A057	SlieaGen			CVRP-Nextera	PARV	969903	1987732	0.487945	487945	1	19751.3
39-A068	SlieaGen	ZIKV 130 cp/ml	DENV IgG negative, IgM POSITIVE; CHIKV IgM negative	CVRP-Nextera	ZIKV	6591	13570	0.485704	485704	0.98388	69.26	Athralgia of large joints and small joints, conjunctivitis, fever, headache, joint/muscle pain, nausea/vomiting, pain behind eyes
39-A068	SlieaGen			mNGS-Nextera	ZIKV	98	303694	0.000322693	322.693	0.426769	1.12
44-A104	SlieaGen	ZIKV 19400 cp/ml	DENV IgG and IgM POSITIVE; CHIKV IgM POSITIVE	CVRP-Nextera	ZIKV	3193006	5849198	0.545888	545888	1	30638.6	Athralgia of large joints and small joints, bleeding, fever for 7 days, headache, joint/muscle pain
44-A104	SlieaGen			mNGS-Nextera	ZIKV	37587	6780294	0.00554356	5543.56	1	392.06
45-A116	SlieaGen	none	DENV IgG and IgM POSITIVE; CHIKV IgM POSITIVE	CVRP-Nextera	PARV	3928	129268	0.0303865	30386.5	0.975974	63.43	Athralgia of large and small joints, conjunctivitis, fever for 8 days, headache, joint/muscle pain, nausea/vomiting, rash, diarrhea
47-A132	SlieaGen	none	DENV IgG and IgM negative; CHIKV IgM negative	CVRP-Nextera	ZIKV	27118	218792	0.123944	123944	0.980564	268	Athralgia of large joints, bleeding, fever for 2 days, headache, joint/muscle pain, nausea/vomiting, rash, swollen glands
68-HAV49	Trina set 1	none	HAV IgM POSITIVE	CVRP-Nextera	HAV	72777	328738	0.221383	221383	0.995397	1067.16
68-HAV49	Trina set 1			mNGS-Nextera	HAV			#DIV/0!	#DIV/0!	#DIV/0!
69-HAV24	Trina set 1	none	HAV IgM POSITIVE	CVRP-Nextera	HAV	49447	121900	0.405636	405636	1	743.5
70-HAV14	Trina set 1	none	HAV IgM POSITIVE	CVRP-Nextera	HAV	7480	3587832	0.00208482	2084.82	0.918746	82.75
71-HAV54	Trina set 1	none	HAV IgM POSITIVE	CVRP-Nextera	HAV	55139	190006	0.290196	290196	1	743.5
72-HAV08	Trina set 1	none	HAV IgM POSITIVE	CVRP-Nextera	HAV	387	7180	0.0538997	53899.7	0.64686	5.54
109-MUM31	Trina set 2	none	Mumps IgG <8.2 UA/mL, IgM >4 UA/mL	PV-QuantaBio	PARV	419824	729854	0.575216	575216	1	8167.9
94-GAS74	Trina set 2	none	HBV-/HCV-/HIV-	PV-QuantaBio	HEV	766	3978526	0.000192534	192.534	0.960554	10.3
94-GAS74	Trina set 2			mNGS-Nextera	HEV4
100-HEV40	Trina set 2	none	HEV IgM POSITIVE	PV-QuantaBio	HEV	12104	1503356	0.00805132	8051.32	0.995984	191.17
100-HEV40	Trina set 2			mNGS-Nextera	HEV4
103-HEV64	Trina set 2	none	HEV IgM POSITIVE	PV-QuantaBio	HEV	32	7666794	4.17384e-06	4.17384	0.325328	0.48
103-HEV64	Trina set 2			mNGS-Nextera	HEV4
106-MUM91	Trina set 2	none	Mumps IgG <8.2 UA/mL, IgM >4 UA/Ml	PV-QuantaBio	HEV	32	8591930	3.72443e-06	3.72443	0.335364	0.47
106-MUM91	Trina set 2			mNGS-Nextera	HEV4
126-DEN55	Trina set 3	none	DENV IgG- / IgM+	PV-QuantaBio	DENV1	46	1322	0.0347958	34795.8	0.19594	0.48
127-DEN95	Trina set 3	none	DENV IgG- / IgM+		DENV2	238	145480	0.00163596	1635.96	0.0988503	2.69
128-DEN14	Trina set 3	none	DENV IgG- / IgM+		DENV2	270	59510	0.00453705	4537.05	0.146761	2.77
129-DEN295	Trina set 3	none	DENV IgG- / IgM+		DENV2	43	3462	0.0124206	12420.6	0.0989583	0.44
139-HEP72	Trina set 4	none	HAV-/HBV-/HCV-/HEV-/HIV-	PV-QuantaBio	DENV2	6337	12838	0.493613	493613	0.883608	55.68
148-HEP81	Trina set 4	none	HAV-/HBV-/HCV-/HEV-/HIV-	PV-QuantaBio	HBV	204	21544	0.00946899	9468.99	0.75144	6.26
157-PRV60	Trina set 4	none	PARV IgG <0.5, IgM >48	PV-QuantaBio	PARV	1714071	2472614	0.693222	693222	1	30242.8
157-PRV60	Trina set 4			mNGS-Nextera	PARV	1023210	5663510	0.180667	180667	1	21702.4
158-PRV80	Trina set 4	none	PARV IgG 0.5, IgM 31	PV-QuantaBio	PARV	5915	14508	0.407706	407706	1	107.61
159-PRV91	Trina set 4	none	PARV IgG <0.5, IgM >48	PV-QuantaBio	PARV	114914	180000	0.638411	638411	1	2071.14
160-PRV59	Trina set 4	none	PARV IgG <0.5, IgM 38.0	PV-QuantaBio	PARV	29034	52118	0.557082	557082	1	537.69
161-PRV04	Trina set 4	none	PARV IgG <0.5, IgM >48	PV-QuantaBio	PARV	113879	148546	0.766624	766624	1	2046.98
161-PRV04	Trina set 4			mNGS-Nextera	PARV	129229	3475158	0.0371865	37186.5	1	2666.01
164-CHK07	Trina set 4	none	CHIKV IgG <0.8, IgM 3.5	PV-QuantaBio	CHIKV	3047970	3700552	0.823653	823653	1	24510.9
487-07525	Thailand (set 6)	none	AFI	CVRP-Nextera	RVA	56333	842136	0.066893	66893	0.987045	331.57
487-07525	Thailand (set 6)			mNGS-Nextera	RVA	815	32093320	2.53947e-05	25.3947	0.68738	4.1
488-07550	Thailand (set 6)	none	AFI	CVRP-Nextera	HPeV-A	498	1283940	0.000387869	387.869	0.446883	8.05
488-07550	Thailand (set 6)			mNGS Nextera	HPeV-A	7	43055338	1.62581e-07	0.162581	0.052439	0.12
556-06185_S28	Thailand (set 6)	none	AFI	CVRP-Nextera	EV-D	1712	1443410	0.00118608	1186.08	0.939482	25.39
556-06185_S28	Thailand (set 6)			mNGS Nextera	EV-D	85	45333480	1.87499e-06	1.87499	0.40874	1.21
677-05663	Thailand (set 8)	none	AFI	CVRP-Nextera	HSV2	17891	436732	0.0409656	40965.6	0.123653	13.07
677-05663	Thailand (set 8)			mNGS Nextera	HSV2	498	35304562	1.41058e-05	14.1058	0.0809128	0.36
743-06739	Thailand (set 8)	none	AFI	CVRP-Nextera	VZV	1877	118908	0.0157853	15785.3	0.231562	1.92
743-06739	Thailand (set 8)			mNGS Nextera	VZV	99	29260326	3.38342e-06	3.38342	0.0457492	0.02
Two entries

## Sheet: Table S3
Virus	Library Type	Reference accession	Mapped Viral Reads	% Genome Coverage	Total Reads	% Total Reads	Reads/M
Mount Elgon Bat-2	CVRP t-e	KM205026	357	0.872589	12870	0.0277389	27738.9
Mount Elgon Bat-2	mNGS	KM205026	14714	1	63670	0.231098	231098
Mount Elgon Bat-3	CVRP t-e	KM205026	337	0.843067	271682	0.00124042	1240.42
Mount Elgon Bat-4	CVRP t-e	KM205026	119	0.697468	333458	0.000356867	356.867
Mount Elgon Bat-4	mNGS	KM205026	9295	1	2105498	0.00441463	4414.63
Mount Elgon Bat-5	CVRP t-e	KM205026	14	0.087652	716044	1.95519e-05	19.5519
Nodamura1-1	CVRP t-e	AF174533	7897	0.999376	119492	0.0660881	66088.1
Nodamura1-2	CVRP t-e	AF174533	9543	0.990012	396566	0.0240641	24064.1
Nodamura1-2	mNGS	AF174533	1441530	0.999688	6329366	0.227753	227753
Nodamura1-3	CVRP t-e	AF174533	4492	0.999376	1050288	0.00427692	4276.92
Nodamura1-4	CVRP t-e	AF174533	457	0.995006	711898	0.000641946	641.946
Nodamura1-4	mNGS	AF174533	47378	0.999376	2394766	0.019784	19784
Nodamura1-5	CVRP t-e	AF174533	70	0.836454	911978	7.67562e-05	76.7562
Nodamura2-1	CVRP t-e	AF174534	3209	1	119492	0.0268554	26855.4
Nodamura2-2	CVRP t-e	AF174534	3851	0.997001	396566	0.00971087	9710.87
Nodamura2-2	mNGS	AF174534	833098	1	6329366	0.131624	131624
Nodamura2-3	CVRP t-e	AF174534	1603	0.989505	1050288	0.00152625	1526.25
Nodamura2-4	CVRP t-e	AF174534	159	0.861319	711898	0.000223347	223.347
Nodamura2-4	mNGS	AF174534	24340	0.995502	2394766	0.0101638	10163.8
Nodamura2-5	CVRP t-e	AF174534	30	0.843328	911978	3.28955e-05	32.8955
Simian HFV-1	CVRP t-e	NC_003092	5914	0.998855	128614	0.0459826	45982.6
Simian HFV-2	CVRP t-e	NC_003092	4964	0.998664	423584	0.011719	11719
Simian HFV-2	mNGS	NC_003092	524993	0.999682	5704554	0.0920305	92030.5
Simian HFV-3	CVRP t-e	NC_003092	953	0.976649	442444	0.00215394	2153.94
Simian HFV-4	CVRP t-e	NC_003092	367	0.815614	1314522	0.000279189	279.189
Simian HFV-4	mNGS	NC_003092	32351	0.9993	4361978	0.00741659	7416.59
Simian HFV-5	CVRP t-e	NC_003092	26	0.109245	1187964	2.18862e-05	21.8862
Wanowrie-L-1	CVRP t-e	MK896438	17948	1	517784	0.0346631	34663.1
Wanowrie-L-2	CVRP t-e	MK896438	9260	0.995924	599888	0.0154362	15436.2
Wanowrie-L-2	mNGS	MK896438	104834	1	4567982	0.0229497	22949.7
Wanowrie-L-3	CVRP t-e	MK896438	2680	0.991523	987492	0.00271395	2713.95
Wanowrie-L-4	CVRP t-e	MK896438	366	0.602706	1504324	0.000243299	243.299
Wanowrie-L-4	mNGS	MK896438	3763	0.993234	4110886	0.000915374	915.374
Wanowrie-L-5	CVRP t-e	MK896438	2	0.0145908	619494	3.22844e-06	3.22844
Wanowrie-M-1	CVRP t-e	MK896437	10511	0.992133	517784	0.0203	20300
Wanowrie-M-2	CVRP t-e	MK896437	6131	1	599888	0.0102202	10220.2
Wanowrie-M-2	mNGS	MK896437	89936	1	4567982	0.0196883	19688.3
Wanowrie-M-3	CVRP t-e	MK896437	1188	0.978802	987492	0.00120305	1203.05
Wanowrie-M-4	CVRP t-e	MK896437	171	0.714816	1504324	0.000113672	113.672
Wanowrie-M-4	mNGS	MK896437	2298	0.989073	4110886	0.000559004	559.004
Wanowrie-M-5	CVRP t-e	MK896437	2	0.0367133	619494	3.22844e-06	3.22844
Wanowrie-S-1	CVRP t-e	MK896436	1591	1	517784	0.00307271	3072.71
Wanowrie-S-2	CVRP t-e	MK896436	1109	0.981235	599888	0.00184868	1848.68
Wanowrie-S-2	mNGS	MK896436	36188	1	4567982	0.0079221	7922.1
Wanowrie-S-3	CVRP t-e	MK896436	218	0.957037	987492	0.000220761	220.761
Wanowrie-S-4	CVRP t-e	MK896436	27	0.543704	1504324	1.79483e-05	17.9483
Wanowrie-S-4	mNGS	MK896436	682	0.993086	4110886	0.000165901	165.901

## Sheet: Table S4
Log4 dilution	Mapped reads	Virus RPM	Genome coverage	% human	% bacteria	% this virus	Mapped reads	Virus RPM	Genome coverage	% human	% bacteria	% this virus	Fold reduction
	mNGS	mNGS	mNGS	mNGS	mNGS	mNGS	teNGS	teNGS	teNGS	teNGS	teNGS	teNGS
Mount Elgon Bat-4	9295	4414.63	1	0.831967	0.0104797	0.0044	119	356.867	0.697	0.30579	0.0103371	0.000357	12.3249
Nodamura1-4	47378	19784	0.999	0.748203	0.0217161	0.0198	457	641.946	0.995	0.166764	0.0164799	0.0006	33
Nodamura2-4	24340	10163.8	0.996	0.748203	0.0217161	0.0102	159	223.347	0.861	0.166764	0.0164799	0.0002	51
Simian HFV-4	32351	7416.59	0.999	0.754267	0.0419418	0.0074	367	279.189	0.816	0.161793	0.0164394	0.0003	24.6667
Wanowrie-L-4	3763	915.374	0.993	0.824958	0.01221	0.0009	366	243.299	0.603	0.188654	0.0121789	0.0002	4.5
Wanowrie-M-4	2298	559.004	0.989	0.824958	0.01221	0.0006	171	113.672	0.715	0.188654	0.0121789	0.0001	6
Wanowrie-S-4	682	165.901	0.993	0.824958	0.01221	0.000165	27	17.9483	0.544	0.188654	0.0121789	2e-05	8.25

## Sheet: Table S5
Genome/Segment	Alignment coordinates	Selective enrichment	% identity of closest relative	% identity of average relative
Wanowrie L	2000-3000	No	62	47.4
Wanowrie L	3000-4000	No	57.8	46.5
Wanowrie L	5000-6500	Strong	66.9	52.5
Wanowrie L	7400-9300	Strong	68.3	55.9
Wanowrie L	10000-11000	No	64.1	50.2
Wanowrie M	2000-3000	No	57.2	40.3
Wanowrie M	4200-5000	Strong	65.9	51.6
Wanowrie M	5000-6000	No	60.2	45.2
Mt Elgon	9000-10500	Very weak	62	55.2
Mt Elgon	11000-12000	No	54.3	48.5

## Sheet: Table S6
Dataset	Comparison	Estimate	p‑value
All pathogens	Pure mNGS – Pure teNGS	–10.9	0.2025
All pathogens	Pure mNGS – teamNGS (10%, P2)	–30.2	0.0004
All pathogens	Pure teNGS – teamNGS (10%, P2)	–19.4	0.015
Viral only	Pure mNGS – Pure teNGS	–13.5	0.0166
Viral only	Pure mNGS – teamNGS (10%, P2)	–26.6	0.0001
Viral only	Pure teNGS – teamNGS (10%, P2)	–13.1	0.0201
Non‑viral only	Pure mNGS – Pure teNGS	(+)7.0	0.111
Non‑viral only	Pure mNGS – teamNGS (10%, P2)	(+)2.33	0.6225
Non‑viral only	Pure teNGS – teamNGS (10%, P2)	–4.67	0.2557

## Sheet: Table S7
GenBank	Bioproject	Biosample	SRA(SRR acc.number)	Definition	Submission Info
PX363308	PRJNA1328708	SAMN51281088	SRR35424602	Dengue virus type 3 isolate id_07373 polyprotein (POLY) gene, partial cds; and sfRNA1 lncRNA gene, partial sequence.	SUB15634992, seq_105
PX363309	PRJNA1328708	SAMN51281089	SRR35424591	Dengue virus type 4 isolate id_07407 polyprotein (POLY) gene, complete cds; and sfRNA2 lncRNA gene, partial sequence.	SUB15634992, seq_106
PX363310	PRJNA1328708	SAMN51281091	SRR35424545	Dengue virus type 4 isolate id_08077 polyprotein (POLY) gene, complete cds; and sfRNA2 lncRNA gene, partial sequence.	SUB15634992, seq_108
PX363311	PRJNA1328708	SAMN51281111	SRR35424563	Dengue virus type 2 isolate S000084272 polyprotein (POLY) gene, complete cds; and sfRNA1 lncRNA gene, partial sequence.	SUB15634992, seq_139
PX363312	PRJNA1328708	SAMN51281112	SRR35424562	Dengue virus type 2 isolate S000293250 polyprotein (POLY) gene, complete cds; and sfRNA1 lncRNA gene, partial sequence.	SUB15634992, seq_140
PX363313	PRJNA1328708	SAMN51281113	SRR35424561	Dengue virus type 2 isolate S000398505 polyprotein (POLY) gene, complete cds; and sfRNA1 lncRNA gene, partial sequence.	SUB15634992, seq_141
PX363314	PRJNA1328708	SAMN51281114	SRR35424560	Dengue virus type 2 isolate S000398827 polyprotein (POLY) gene, complete cds; and sfRNA1 lncRNA gene, partial sequence.	SUB15634992, seq_142
PX363315	PRJNA1328708	SAMN51281115	SRR35424559	Dengue virus type 2 isolate S000441381 polyprotein (POLY) gene, complete cds; and sfRNA1 lncRNA gene, partial sequence.	SUB15634992, seq_143
PX363316	PRJNA1328708	SAMN51281119	SRR35424600,SRR35424601	Dengue virus type 2 isolate 36ARB0047 polyprotein (POLY) gene, complete cds.	SUB15634992, seq_147
PX363301	PRJNA1328708	SAMN51281140	SRR35424549	Influenza A virus (A/Argentina/8RSPER0027/2022(H3N2)) segment 1	SUB15634966, seq_401
PX363302	PRJNA1328708	SAMN51281140	SRR35424549	Influenza A virus (A/Argentina/8RSPER0027/2022(H3N2)) segment 2	SUB15634966, seq_402
PX363303	PRJNA1328708	SAMN51281140	SRR35424549	Influenza A virus (A/Argentina/8RSPER0027/2022(H3N2)) segment 3	SUB15634966, seq_403
PX363304	PRJNA1328708	SAMN51281140	SRR35424549	Influenza A virus (A/Argentina/8RSPER0027/2022(H3N2)) segment 4	SUB15634966, seq_404
PX363305	PRJNA1328708	SAMN51281140	SRR35424549	Influenza A virus (A/Argentina/8RSPER0027/2022(H3N2)) segment 5	SUB15634966, seq_405
PX363306	PRJNA1328708	SAMN51281140	SRR35424549	Influenza A virus (A/Argentina/8RSPER0027/2022(H3N2)) segment 6	SUB15634966, seq_406
PX363307	PRJNA1328708	SAMN51281140	SRR35424549	Influenza A virus (A/Argentina/8RSPER0027/2022(H3N2)) segment 7	SUB15634966, seq_407
PX354160	PRJNA1328708	SAMN51281153	SRR35424535	Severe acute respiratory syndrome coronavirus 2 isolate SARS-CoV-2/human/UGA/UVRI-KSY1687/2021 ORF1ab polyprotein (ORF1ab), ORF1a polyprotein (ORF1ab), surface glycoprotein (S), ORF3a protein (ORF3a), envelope protein (E), and membrane glycoprotein (M) genes, complete cds; ORF6 gene, complete sequence; and ORF7a protein (ORF7a), ORF7b (ORF7b), ORF8 protein (ORF8), nucleocapsid phosphoprotein (N),…	SUB15634982, seq_421
PX363317	PRJNA1328708	SAMN51281180	SRR35424620	Dengue virus type 1 isolate APDC013 polyprotein (POLY) gene, complete cds; and sfRNA1 lncRNA gene, partial sequence.	SUB15634992, seq_502
PX363318	PRJNA1328708	SAMN51281181	SRR35424619	Dengue virus type 1 isolate APDC014 polyprotein (POLY) gene, complete cds; and sfRNA1 lncRNA gene, partial sequence.	SUB15634992, seq_503
PX363319	PRJNA1328708	SAMN51281182	SRR35424618	Dengue virus type 1 isolate APDC022 polyprotein (POLY) gene, complete cds; and sfRNA1 lncRNA gene, partial sequence.	SUB15634992, seq_504
PX363320	PRJNA1328708	SAMN51281184	SRR35424615	Dengue virus type 3 isolate APDC030 polyprotein (POLY) gene, complete cds; and sfRNA1 lncRNA gene, partial sequence.	SUB15634992, seq_506
PX363321	PRJNA1328708	SAMN51281185	SRR35424614	Dengue virus type 2 isolate APDC053 polyprotein (POLY) gene, complete cds; and sfRNA1 lncRNA gene, partial sequence.	SUB15634992, seq_507
PX363322	PRJNA1328708	SAMN51281187	SRR35424612	Dengue virus type 2 isolate APDC067 polyprotein (POLY) gene, complete cds; and sfRNA1 lncRNA gene, partial sequence.	SUB15634992, seq_509
PX363323	PRJNA1328708	SAMN51281188	SRR35424611	Dengue virus type 2 isolate APDC080 polyprotein (POLY) gene, complete cds; and sfRNA1 lncRNA gene, partial sequence.	SUB15634992, seq_510
PX363324	PRJNA1328708	SAMN51281190	SRR35424609	Dengue virus type 2 isolate APDC140 polyprotein (POLY) gene, complete cds; and sfRNA1 lncRNA gene, partial sequence.	SUB15634992, seq_512
PX404475	PRJNA1328708	SAMN51281085	SRR35424628,SRR35424629	Zika virus isolate ZIKV/human/HON/36ARB0068/2016, complete genome.	BankIt3005258, seq_102
PX404476	PRJNA1328708	SAMN51281086	SRR35424576	Human immunodeficiency virus 1 isolate HIV-1/human/THA/08714/2013, complete genome.	BankIt3005258, seq_103
PX404477	PRJNA1328708	SAMN51281087	SRR35424565	Human immunodeficiency virus 1 isolate HIV-1/human/THA/07523/2016, partial genome.	BankIt3005258, seq_104
PX404478	PRJNA1328708	SAMN51281090	SRR35424556	Human immunodeficiency virus 1 isolate HIV-1/human/THA/07488/2016, complete genome.	BankIt3005258, seq_107
PX404479	PRJNA1328708	SAMN51281092	SRR35424534	Hepatitis E virus type 4 isolate HEV/human/TN6920532240/2019, complete genome.	BankIt3005258, seq_109
PX404539	PRJNA1328708	SAMN51281093	SRR35424627,SRR35424523	Human blood-associated mycobunyavirales-like virus 1 isolate 17230099, segment L, complete genome.	BankIt3005292, seq_110
PX404540	PRJNA1328708	SAMN51281093	SRR35424627,SRR35424523	Human blood-associated mycobunyavirales-like virus 1 isolate 17230099, segment S, complete genome.	BankIt3005292, seq_111
PX404480	PRJNA1328708	SAMN51281094	SRR35424608,SRR35424616	Rotavirus A isolate RVA/human/THA/07525/2016, segment 1, partial genome.	BankIt3005258, seq_112
PX404481	PRJNA1328708	SAMN51281094	SRR35424608,SRR35424616	Rotavirus A isolate RVA/human/THA/07525/2016, segment 2, complete genome.	BankIt3005258, seq_113
PX404482	PRJNA1328708	SAMN51281094	SRR35424608,SRR35424616	Rotavirus A isolate RVA/human/THA/07525/2016, segment 3, complete genome.	BankIt3005258, seq_114
PX404483	PRJNA1328708	SAMN51281094	SRR35424608,SRR35424616	Rotavirus A isolate RVA/human/THA/07525/2016, segment 4, partial genome.	BankIt3005258, seq_115
PX404484	PRJNA1328708	SAMN51281094	SRR35424608,SRR35424616	Rotavirus A isolate RVA/human/THA/07525/2016, segment 5, partial genome.	BankIt3005258, seq_116
PX404485	PRJNA1328708	SAMN51281094	SRR35424608,SRR35424616	Rotavirus A isolate RVA/human/THA/07525/2016, segment 6, complete genome.	BankIt3005258, seq_117
PX404486	PRJNA1328708	SAMN51281094	SRR35424608,SRR35424616	Rotavirus A isolate RVA/human/THA/07525/2016, segment 7, complete genome.	BankIt3005258, seq_118
PX404487	PRJNA1328708	SAMN51281094	SRR35424608,SRR35424616	Rotavirus A isolate RVA/human/THA/07525/2016, segment 8, complete genome.	BankIt3005258, seq_119
PX404488	PRJNA1328708	SAMN51281094	SRR35424608,SRR35424616	Rotavirus A isolate RVA/human/THA/07525/2016, segment 9, complete genome.	BankIt3005258, seq_120
PX404489	PRJNA1328708	SAMN51281094	SRR35424608,SRR35424616	Rotavirus A isolate RVA/human/THA/07525/2016, segment 10, partial genome.	BankIt3005258, seq_121
PX404490	PRJNA1328708	SAMN51281094	SRR35424608,SRR35424616	Rotavirus A isolate RVA/human/THA/07525/2016, segment 11, complete genome.	BankIt3005258, seq_122
PX404491	PRJNA1328708	SAMN51281095	SRR35424606,SRR35424607	Enterovirus D68 isolate EV-D68/human/THA/06185/2016, partial genome.	BankIt3005258, seq_123
PX404543	PRJNA1328708	SAMN51281096	SRR35424580,SRR35424581	Hepatitis B virus isolate HBV/human/THA/07335/2016, complete genome.	BankIt3005301, seq_124
PX404546	PRJNA1328708	SAMN51281097	SRR35424579	Human parvovirus B19 isolate B19V/human/MUS/20049452/2015, complete genome.	BankIt3005321, seq_125
PX404547	PRJNA1328708	SAMN51281098	SRR35424578	Human parvovirus B19 isolate B19V/human/MUS/20049455/2015, complete genome.	BankIt3005321, seq_126
PX404548	PRJNA1328708	SAMN51281099	SRR35424577	Human parvovirus B19 isolate B19V/human/MUS/20049458/2015, complete genome.	BankIt3005321, seq_127
PX404549	PRJNA1328708	SAMN51281100	SRR35424575	Human parvovirus B19 isolate B19V/human/MUS/20049477/2015, complete genome.	BankIt3005321, seq_128
PX404550	PRJNA1328708	SAMN51281101	SRR35424574	Human parvovirus B19 isolate B19V/human/MUS/20049485/2016, complete genome.	BankIt3005321, seq_129
PX404551	PRJNA1328708	SAMN51281102	SRR35424573	Human parvovirus B19 isolate B19V/human/FRA/17250688/2015, complete genome.	BankIt3005321, seq_130
PX404552	PRJNA1328708	SAMN51281103	SRR35424572	Human parvovirus B19 isolate B19V/human/FRA/18215465/2015, complete genome.	BankIt3005321, seq_131
PX404553	PRJNA1328708	SAMN51281104	SRR35424571	Human parvovirus B19 isolate B19V/human/FRA/19579591/2016, complete genome.	BankIt3005321, seq_132
PX404554	PRJNA1328708	SAMN51281105	SRR35424570	Human parvovirus B19 isolate B19V/human/FRA/25048967/2017, complete genome.	BankIt3005321, seq_133
PX404492	PRJNA1328708	SAMN51281106	SRR35424569	Hepatitis A virus isolate HAV/Human/FRA/30785042/2018, partial genome.	BankIt3005258, seq_134
PX404493	PRJNA1328708	SAMN51281107	SRR35424568	Hepatitis A virus isolate HAV/Human/FRA/30785101/2018, partial genome.	BankIt3005258, seq_135
PX404494	PRJNA1328708	SAMN51281108	SRR35424567	Hepatitis A virus isolate HAV/Human/FRA/30785148/2018, complete genome.	BankIt3005258, seq_136
PX404495	PRJNA1328708	SAMN51281109	SRR35424566	West Nile virus isolate WNV/human/S000023990, partial genome.	BankIt3005258, seq_137
PX404496	PRJNA1328708	SAMN51281110	SRR35424564	West Nile virus isolate WNV/human/S000024444, partial genome.	BankIt3005258, seq_138
PX404497	PRJNA1328708	SAMN51281116	SRR35424558	Human immunodeficiency virus 1 isolate HIV-1/human/BOL/12DCZ0002/2016, complete genome.	BankIt3005258, seq_144
PX404498	PRJNA1328708	SAMN51281117	SRR35424604,SRR35424605	Chikungunya virus isolate CHIKV/human/HON/12DCZ0017/2016, complete genome.	BankIt3005258, seq_145
PX404499	PRJNA1328708	SAMN51281118	SRR35424603	Human immunodeficiency virus 1 isolate HIV-1/human/HON/36ARB0153/2016, complete genome.	BankIt3005258, seq_146
PX404500	PRJNA1328708	SAMN51281120	SRR35424599	Zika virus isolate ZIKV/human/HON/36ARB0050/2016, complete genome.	BankIt3005258, seq_148
PX404501	PRJNA1328708	SAMN51281121	SRR35424598	Zika virus isolate ZIKV/human/HON/36ARB0053/2016, complete genome.	BankIt3005258, seq_149
PX404555	PRJNA1328708	SAMN51281122	SRR35424597	Human parvovirus B19 isolate B19V/human/HON/36ARB0057/2016, complete genome.	BankIt3005321, seq_150
PX404502	PRJNA1328708	SAMN51281123	SRR35424595,SRR35424596	Zika virus isolate ZIKV/human/HON/36ARB0104/2016, complete genome.	BankIt3005258, seq_151
PX404556	PRJNA1328708	SAMN51281124	SRR35424594	Human parvovirus B19 isolate B19V/human/HON/36ARB0116/2016, complete genome.	BankIt3005321, seq_152
PX404503	PRJNA1328708	SAMN51281125	SRR35424593	Zika virus isolate ZIKV/human/HON/36ARB0132/2016, complete genome.	BankIt3005258, seq_153
PX404504	PRJNA1328708	SAMN51281126	SRR35424592	Hepatovirus A isolate HAV/human/TN9720515349/2018, partial genome.	BankIt3005258, seq_154
PX404505	PRJNA1328708	SAMN51281127	SRR35424590	Hepatovirus A isolate HAV/human/TN0820515424/2018, complete genome.	BankIt3005258, seq_155
PX404506	PRJNA1328708	SAMN51281128	SRR35424589	Hepatovirus A isolate HAV/human/TN8220518014/2018, partial genome.	BankIt3005258, seq_156
PX404507	PRJNA1328708	SAMN51281129	SRR35424588	Hepatovirus A isolate HAV/human/TN4020518854/2018, complete genome.	BankIt3005258, seq_157
PX404557	PRJNA1328708	SAMN51281130	SRR35424587	Human parvovirus B19 isolate B19V/human/TN6912052831/2019, complete genome.	BankIt3005321, seq_158
PX404508	PRJNA1328708	SAMN51281131	SRR35424586	Hepatitis E virus type 4 isolate HEV/human/TRG202774, partial genome.	BankIt3005258, seq_159
PX404558	PRJNA1328708	SAMN51281132	SRR35424584,SRR35424585	Human parvovirus B19 isolate B19V/human/TN0820489660/2018, complete genome.	BankIt3005321, seq_160
PX404559	PRJNA1328708	SAMN51281133	SRR35424583	Human parvovirus B19 isolate B19V/human/TN3520495380/2018, complete genome.	BankIt3005321, seq_161
PX404560	PRJNA1328708	SAMN51281134	SRR35424582	Human parvovirus B19 isolate B19V/human/TN7420501791/2018, complete genome.	BankIt3005321, seq_162
PX404561	PRJNA1328708	SAMN51281135	SRR35424557	Human parvovirus B19 isolate B19V/human/TN0520504959/2018, complete genome.	BankIt3005321, seq_163
PX404562	PRJNA1328708	SAMN51281136	SRR35424554,SRR35424555	Human parvovirus B19 isolate B19V/human/TN1620504704/2018, complete genome.	BankIt3005321, seq_164
PX404509	PRJNA1328708	SAMN51281137	SRR35424553	Chikungunya virus isolate CHIKV/human/THA/TN5220532607/2018, partial genome.	BankIt3005258, seq_165
PX404510	PRJNA1328708	SAMN51281138	SRR35424552	Zika virus isolate ZIKV/human/HON/36ARB0134/2016, partial genome.	BankIt3005258, seq_201
PX404544	PRJNA1328708	SAMN51281139	SRR35424550,SRR35424551	Betapolyomavirus secuhominis isolate JCV/human/THA/10960U/2021, partial genome.	BankIt3005301, seq_301
PX404541	PRJNA1328708	SAMN51281141	SRR35424548	Human respirovirus 3 isolate HPIV-3/human/ARG/8RSPER0048/2022, partial genome.	BankIt3005292, seq_409
PX404511	PRJNA1328708	SAMN51281142	SRR35424547	Human coronavirus HKU1 isolate HCoV-HKU1/human/ARG/8RSPER0077/2022, partial genome.	BankIt3005258, seq_410
PX404512	PRJNA1328708	SAMN51281143	SRR35424546	Rhinovirus A isolate HRVA/human/ARG/8RSPER0079/2022, partial genome.	BankIt3005258, seq_411
PX404513	PRJNA1328708	SAMN51281144	SRR35424544	Human coronavirus 229E isolate HCoV-229E/human/ARG/8RSPER0094/2022, complete genome.	BankIt3005258, seq_412
PX404563	PRJNA1328708	SAMN51281145	SRR35424543	UNVERIFIED: Human gammaherpesvirus 4 isolate EBV/human/UGA/UVRI-KWL0129/2021, partial genome.	BankIt3005321, seq_413
PX404514	PRJNA1328708	SAMN51281146	SRR35424542	Rhinovirus C isolate HRVC/human/UGA/UVRI-KTB0187/2021, complete genome.	BankIt3005258, seq_414
PX404564	PRJNA1328708	SAMN51281147	SRR35424541	UNVERIFIED: Human gammaherpesvirus 4 isolate EBV/human/UGA/UVRI-KWL0165/2021, partial genome.	BankIt3005321, seq_415
PX404515	PRJNA1328708	SAMN51281148	SRR35424540	Rhinovirus C isolate HRVC/human/UGA/UVRI-KWL0164/2021, partial genome.	BankIt3005258, seq_416
PX404565	PRJNA1328708	SAMN51281149	SRR35424539	UNVERIFIED: Human gammaherpesvirus 4 isolate EBV/human/UGA/UVRI-KWL0161/2021, partial genome.	BankIt3005321, seq_417
PX404516	PRJNA1328708	SAMN51281150	SRR35424538	Rhinovirus B isolate HRVB/human/UGA/UVRI-KWL0156/2021, complete genome.	BankIt3005258, seq_418
PX404517	PRJNA1328708	SAMN51281151	SRR35424537	Rhinovirus A isolate HRVA/human/UGA/UVRI-KSY1647/2021, complete genome.	BankIt3005258, seq_419
PX404566	PRJNA1328708	SAMN51281152	SRR35424536	UNVERIFIED: Human gammaherpesvirus 4 isolate EBV/human/UGA/UVRI-KSY1670/2021, partial genome.	BankIt3005321, seq_420
PX404518	PRJNA1328708	SAMN51281154	SRR35424533	Rhinovirus B isolate HRVB/human/UGA/UVRI-KWL0193/2021, complete genome.	BankIt3005258, seq_422
PX404545	PRJNA1328708	SAMN51281155	SRR35424532	WU polyomavirus isolate WUPyV/human/UGA/UVRI-KWL0189/2021, complete genome.	BankIt3005301, seq_423
PX404567	PRJNA1328708	SAMN51281156	SRR35424531	UNVERIFIED: Human betaherpesvirus 5 isolate CMV/human/UGA/UVRI-KWL0207/2021, partial genome.	BankIt3005321, seq_424
PX404519	PRJNA1328708	SAMN51281157	SRR35424530	Rhinovirus C isolate HRVC/human/UGA/UVRI-KWL0242/2021, complete genome.	BankIt3005258, seq_425
PX404542	PRJNA1328708	SAMN51281158	SRR35424529	Human orthorubulavirus 2 isolate HPIV-2/human/UGA/UVRI-KWL0235/2021, complete genome.	BankIt3005292, seq_426
PX404520	PRJNA1328708	SAMN51281159	SRR35424528	Rhinovirus A isolate HRVA/human/UGA/UVRI-KWL0229/2021, complete genome.	BankIt3005258, seq_427
PX404521	PRJNA1328708	SAMN51281160	SRR35424527	Rhinovirus B isolate HRVB/human/UGA/UVRI-KWL0249/2021, partial genome.	BankIt3005258, seq_428
PX404522	PRJNA1328708	SAMN51281161	SRR35424526	Rhinovirus A isolate HRVA/human/UGA/UVRI-KWL0256/2021, complete genome.	BankIt3005258, seq_429
PX404568	PRJNA1328708	SAMN51281162	SRR35424525	UNVERIFIED: Human gammaherpesvirus 4 isolate EBV/human/UGA/UVRI-KWL0254/2021, complete genome.	BankIt3005321, seq_430
PX404569	PRJNA1328708	SAMN51281163	SRR35424524	UNVERIFIED: Human gammaherpesvirus 4 isolate EBV/human/UGA/UVRI-KWL0253/2021, partial genome.	BankIt3005321, seq_431
PX404523	PRJNA1328708	SAMN51281164	SRR35424522	Rhinovirus A isolate HRVA/human/UGA/UVRI-KWL0283/2021, complete genome.	BankIt3005258, seq_432
PX404524	PRJNA1328708	SAMN51281165	SRR35424521	Rhinovirus A isolate HRVA/human/UGA/UVRI-KWL0282/2021, complete genome.	BankIt3005258, seq_433
PX404525	PRJNA1328708	SAMN51281166	SRR35424520	Rhinovirus B isolate HRVB/human/UGA/UVRI-KWL0270/2021, complete genome.	BankIt3005258, seq_434
PX404526	PRJNA1328708	SAMN51281167	SRR35424519	Rhinovirus B isolate HRVB/human/UGA/UVRI-KWL0299/2021, complete genome.	BankIt3005258, seq_435
PX404570	PRJNA1328708	SAMN51281168	SRR35424518	UNVERIFIED: Human gammaherpesvirus 4 isolate EBV/human/UGA/UVRI-KWL0298/2021, partial genome.	BankIt3005321, seq_436
PX404571	PRJNA1328708	SAMN51281168	SRR35424518	UNVERIFIED: Human betaherpesvirus 5 isolate CMV/human/UGA/UVRI-KWL0298/2021, partial genome.	BankIt3005321, seq_437
PX404527	PRJNA1328708	SAMN51281169	SRR35424517	Rhinovirus C isolate HRVC/human/UGA/UVRI-KWL0296/2021, complete genome.	BankIt3005258, seq_438
PX404528	PRJNA1328708	SAMN51281170	SRR35424516	Rhinovirus B isolate HRVB/human/UGA/UVRI-KWL0289/2021, complete genome.	BankIt3005258, seq_439
PX404529	PRJNA1328708	SAMN51281171	SRR35424515	Rhinovirus C isolate HRVC/human/UGA/UVRI-KWL0288/2021, complete genome.	BankIt3005258, seq_440
PX404572	PRJNA1328708	SAMN51281172	SRR35424514	UNVERIFIED: Human betaherpesvirus 5 isolate CMV/human/UGA/UVRI-KWL0300/2021, partial genome.	BankIt3005321, seq_441
PX404530	PRJNA1328708	SAMN51281172	SRR35424514	Rhinovirus B isolate HRVB/human/UGA/UVRI-KWL0300/2021, complete genome.	BankIt3005258, seq_442
PX404531	PRJNA1328708	SAMN51281173	SRR35424513	Rhinovirus A isolate HRVA/human/UGA/UVRI-KWL0318/2021, complete genome.	BankIt3005258, seq_443
PX404532	PRJNA1328708	SAMN51281174	SRR35424626	Rhinovirus A isolate HRVA/human/UGA/UVRI-KWL0317/2021, complete genome.	BankIt3005258, seq_444
PX404533	PRJNA1328708	SAMN51281175	SRR35424625	Rhinovirus C isolate HRVC/human/UGA/UVRI-KWL0313/2021, complete genome.	BankIt3005258, seq_445
PX404534	PRJNA1328708	SAMN51281176	SRR35424624	Rhinovirus A isolate HRVA/human/UGA/UVRI-KWL0311/2021, complete genome.	BankIt3005258, seq_446
PX404535	PRJNA1328708	SAMN51281177	SRR35424623	Rhinovirus A isolate HRVA/human/UGA/UVRI-KWL0308/2021, complete genome.	BankIt3005258, seq_447
PX404536	PRJNA1328708	SAMN51281178	SRR35424622	Rhinovirus A isolate HRVA/human/UGA/UVRI-KWL0307/2021, complete genome.	BankIt3005258, seq_448
PX404537	PRJNA1328708	SAMN51281179	SRR35424621	Hepatovirus A isolate HAV/human/IND/APDC012/2022, complete genome.	BankIt3005258, seq_501
PX404573	PRJNA1328708	SAMN51281183	SRR35424617	UNVERIFIED: Human gammaherpesvirus 4 isolate EBV/human/IND/APDC027/2022, partial genome.	BankIt3005321, seq_505
PX404574	PRJNA1328708	SAMN51281186	SRR35424613	Carnivore protoparvovirus 1 isolate CPV-1/human/IND/APDC066/2022, partial genome.	BankIt3005321, seq_508
PX404538	PRJNA1328708	SAMN51281189	SRR35424610	Chikungunya virus isolate CHIKV/human/IND/APDC097/2022, complete genome.	BankIt3005258, seq_511
